# Supplementary material for: Hepatitis B virus hijacks TSG101 to facilitate egress via multiple vesicle bodies
Source: PLoS Pathog. 2023 May 24;19(5):e1011382. doi: 10.1371/journal.ppat.1011382 (PMC10208485; doi:10.1371/journal.ppat.1011382)
Supplement: S1 Data — (XLSX) [file ppat.1011382.s009.xlsx]

## Sheet: Figure 1
Figure 1
panel B									panel C
	siCtrl	siCHP1	siEHD1	siKHDRBS1	siLMAN1	siPTPN23	siTSG101
copies/ml	20800000	17800000	19400000	25100000	32800000	22600000	14200000
	24200000	18200000	18800000	23600000	30300000	22600000	10500000
	22700000	18800000	16200000	20100000	29500000	23900000	10600000
	siCtrl	siCHP1	siEHD1	siKHDRBS1	siLMAN1	siPTPN23	siTSG101
HBsAg (OD450)	1.224	1.083	1.077	1.089	1.242	1.359	0.989
	1.31	1.036	1.135	1.209	1.349	1.425	0.812
	1.149	1.025	1.06	1.283	1.323	1.242	0.858
panel D
	siCtrl	siTSG101-1	siTSG101-2
copies/ml	17600000	2970000	3150000
	13400000	4140000	5470000
	16000000	5380000	4050000						panel G
	siCtrl	siTSG101-1	siTSG101-2
HBsAg (OD450)	0.646	0.271	0.283
	0.738	0.268	0.233
	0.65	0.238	0.278
panel E
	siCtrl	siTSG101-1	siTSG101-2
copies/ml	5.56e+07	20900000	33800000
	56800000	35800000	17700000
	70900000	19300000	23400000
panel F
		pgRNA	totalRNA	BACT
Cp value	CTRL	25.81	24.71	19.03					panel K
		25.5	24.77	19.06
		25.32	24.93	19.04
	shTSG101-1	25.98	24.96	19.62
		25.92	24.97	19.32
		25.92	25.49	19.7
	shTSG101-2	25.99	25.33	19.58
		26.33	25.37	19.67
		26.29	26.01	19.82
panel H
	siCtrl	siTSG101-1	siTSG101-2
copies/ml	53300000	133900000	137600000
	38100000	80600000	142900000
	31800000	1.112e+08	8.71e+07
panel I
shCtrl		shTSG101
fraction number	refractive index	fraction number	refractive index
1	1.3475	1	1.343
2	1.348	2	1.3445
3	1.349	3	1.3485
4	1.354	4	1.35
5	1.354	5	1.354
6	1.356	6	1.354
7	1.357	7	1.355
8	1.3575	8	1.356
9	1.358	9	1.357
10	1.359	10	1.357
11	1.3595	11	1.3575
12	1.36	12	1.36
13	1.36	13	1.361
14	1.364	14	1.3615
15	1.365	15	1.3625
16	1.367	16	1.3655
17	1.3675	17	1.3675
18	1.371	18	1.368
19	1.3715	19	1.372
20	1.372	20	1.373
21	1.373	21	1.373
22	1.376	22	1.377
23	1.3785	23	1.38
24	1.379	24	1.381
shCtrl		shTSG101
fraction number	HBsAg (OD450)	fraction number	HBsAg (OD450)
1	0.071	1	0.072
2	0.069	2	0.062
3	0.071	3	0.061
4	0.068	4	0.081
5	0.067	5	0.074
6	0.372	6	0.085
7	0.66	7	0.076
8	2.473	8	0.754
9	2.77	9	1.602
10	2.932	10	1.22
11	2.337	11	0.854
12	1.323	12	0.511
13	0.757	13	0.357
14	0.345	14	0.063
15	0.168	15	0.074
16	0.083	16	0.057
17	0.109	17	0.08
18	0.092	18	0.054
19	0.067	19	0.057
20	0.055	20	0.056
21	0.069	21	0.056
22	0.058	22	0.054
23	0.057	23	0.057
24	0.054	24	0.062
shCtrl		shTSG101
fraction number	copies/ml	fraction number	copies/ml
1	6890000	1	9440000
2	7840000	2	5620000
3	5240000	3	9620000
4	5860000	4	7000000
5	6530000	5	9400000
6	7800000	6	12500000
7	18700000	7	10900000
8	18600000	8	12100000
9	23200000	9	33200000
10	54300000	10	76100000
11	158000000	11	80900000
12	333000000	12	171000000
13	488000000	13	149000000
14	749000000	14	620000000
15	4130000000	15	2210000000
16	1410000000	16	523000000
17	1010000000	17	614000000
18	778000000	18	60800000
19	46000000	19	21800000
20	17400000	20	56600000
21	90500000	21	12100000
22	17300000	22	29800000
23	19200000	23	4510000
24	6170000	24	15700000
panel L
		day 0	day 7	day 14
	#	copies/ml	copies/ml	copies/ml
shCtrl	63	29100000	262000000	351000000
	64	25300000	106000000	992000000
	65	22600000	222000000	616000000
	69	31000000	195000000	1000000000
shTSG101	67	64600000	68400000	3300000
	68	17900000	192000000	4030000
	75	20000000	144000000	3610000
	70	20700000	117000000	3950000
			day 0	day 7	day 14
		#	copies/ml	copies/ml	copies/ml
HBsAg (OD450)	shCtrl	63	2.305	1.447	0.692
		64	2.11	1.403	0.988
		65	1.895	1.225	0.752
		69	1.85	0.999	0.769
	shTSG101	67	1.684	1.393	0.179
		68	2.017	1.594	0.171
		75	1.438	0.878	0.195
		70	2.115	0.849	0.166

## Sheet: Figure 2
Figure 2
panel A
	Dox (-)	Dox (+)
PCC	0.64	0.082
	Dox (-)	Dox (+)
CD63+HBC+ puncta count per cell	5	1
	7	2
	11	0
	12	0
panel B
	Dox (-)	Dox (+)
diameter (μm)	1.19559	0.507353
	1.375	0.461765
	0.830882	0.608088
	1.19779	0.5
	1.13603	0.486765
	1.06691	0.420588
panel C
	shCtrl	shTSG101
CD63+HBC+ puncta count per cell	10	2
	14	4
	16	0
	7	0
panel D
	shCtrl	shTSG101
diameter (μm)	1.04651	0.581395
	0.790698	0.465116
	0.976744	0.581395
	shCtrl	shTSG101
VLPs count in MVB	38	6
	45	8
	67	4

## Sheet: Figure 3
Figure 3
panel A
panel B
panel C
										shTSG101
	shCtrl			shTSG101			shCtrl+TSG101			+TSG101			+TSG101MUT
copies/ml	6310000	4020000	3020000	899000	510000	300000	8120000	5610000	4070000	9410000	5030000	4910000	782000	631000	372000
panel D
		β-actin	pgRNA	total RNA
Cp value	shCtrl	18.46	26.75	24.94
		18.19	26.59	24.53
		18.35	26.43	24.45
	shTSG101	18.86	26.66	24.76
		18.52	26.55	24.92
		18.16	26.43	24.71
	shCtrl+WT	18.83	26.87	24.85
		18.91	26.89	24.89
		18.74	26.59	24.93
	shTSG101+WT	18.65	26.58	24.73
		18.47	27.01	24.81
		18.63	26.85	24.75
	shTSG101+MUT	18.58	26.93	24.59
		18.93	26.81	24.88
		18.88	26.95	24.99

## Sheet: Figure 4
Figure 4
panel C					panel A
			HBV-DNA
copies/ml	1.2 HBV ΔHBc	NC	9750
			26000
			8850
		WT	932000
			923000
			709000
		K7R	685000
			815000
			543000
		K96R	222000
			119000
			52400
		K7/96R	298000
			104000
			228000
					panel B
panel E
			HBV-DNA
copies/ml	1.2 HBV ΔHBc	NC	2130
			15200
			15700
		WT	20600000
			18500000
			15700000
		K7R	17900000
			2.03e+07		panel D
			17700000
		K96R	17700000
			20800000
			18200000
		K7/96R	16700000
			20500000
			16700000
panel G
			HBV-DNA		panel F
copies/ml	1.2 HBV ΔHBc	NC	11000
			21800
			28000
		WT	844000
			1390000
			878000
		PP129AA	86200
			12500
			87300
		PPAY129AAA	31400
			66700
			46200
panel I
			HBV-DNA
copies/ml	1.2 HBV ΔHBc	NC	16700
			18800
			17100
		WT	15400000
			16600000
			15900000
		PP129AA	17800000
			18900000		panel H
			12000000
		PPAY129AAA	157000
			193000
			204000

## Sheet: Figure 5
Figure 5
panel A						panel C
	siCtrl	siNEDD4-1	siNEDD4-2
copies/ml	84100000	10100000	9440000
	41300000	8980000	9690000
	72200000	6210000	7570000
	siCtrl	siNEDD4-1	siNEDD4-2
HBsAg (OD450)	0.908	0.705	0.847
	0.918	0.595	0.787
	1.004	0.661	0.876
						panel E
panel B
		pgRNA	totalRNA	BACT
Cp value	siCtrl	20.23	18.7	17.71
		20.26	18.43	17.72
		20.64	18.85	17.88
	siNEDD4-1	20.79	18.87	17.78
		20.21	18.75	17.53
		20.52	18.7	17.9
	siNEDD4-2	20.08	18.19	17.45
		20.7	18.89	17.63
		20.49	18.77	17.73
panel D
		HBV-DNA
copies/ml	shCtrl	4.31e+07
		55400000
		53400000
	shNEDD4-1	82200000
		136400000
		149400000
	shNEDD4-2	147000000
		95200000
		140100000
panel F
	shCtrl	shNEDD4	shCtrl+WT	shNEDD4+WT	shNEDD4+C867S
copies/ml	2840000	791000	2970000	2600000	1410000
	1450000	848000	2790000	2180000	1260000
	2450000	527000	3780000	2730000	1400000
panel G
		pgRNA	totalRNA	BACT
Cp value	shCtrl	23.88	22.5	18.07
		23.94	22.48	17.96
		23.85	22.46	17.99
	shNEDD4	23.08	21.72	17.28
		23.13	21.78	17.23
		23.09	21.72	17.23
	shCtrl+WT	21.83	20.3	15.84
		21.9	20	15.96
		21.8	20.01	15.68
	shNEDD4+WT	23.04	21.69	17.26
		23.23	21.64	17.12
		23.08	21.69	17.19
	shNEDD4+C867S	23.05	21.72	17.34
		23.17	21.57	17.22
		23.03	21.68	17.19
panel H
	shCtrl	shNEDD4
diameter (μm)	1.5	0.833333
	1.13333	0.666667
	1.4	0.833333
	shCtrl	shNEDD4
VLPs count in MVB	16	0
	30	0
	19	7

## Sheet: Figure 6
Figure 6
panel A
panel B
panel C
panel D
panel E
panel F
panel G

## Sheet: S Fig1
S Fig 1
panel E
Cp value		BACT	CHP1		panel A
	siCtrl	18.49	24.08
		18.49	24.13
		18.59	24.17
	siRNA	18.53	24.65
		18.58	25.59
		18.56	25.62
		BACT	EHD1
	siCtrl	18.57	27.76
		18.64	27.77
		18.73	27.77
	siRNA	18.52	29
		18.63	28.9
		18.68	29.08
		BACT	KHDRBS1
	siCtrl	18.56	23.86
		18.5	23.93
		18.51	24
	siRNA	18.88	25.02
		18.71	25.01
		18.89	25.76
		BACT	LMAN1
	siCtrl	18.5	22.15
		18.59	22.26
		18.63	22.18
	siRNA	18.67	24.43
		18.74	24.23
		18.71	24.25
		BACT	PTPN23
	siCtrl	18.45	28.5
		18.54	28.43
		18.62	28.64
	siRNA	18.76	29.65
		18.79	29.73
		18.78	29.77
		BACT	TSG101
	siCtrl	18.53	22.72
		18.59	22.7
		18.6	22.79
	siRNA	18.88	25.09
		18.98	25.1
		19.01	24.96

## Sheet: S Fig 2
S Fig 2
panel C							panel A
		secreted HBV-DNA
copies/ml	CTRL	93200000
		86700000
		97200000
	shTSG101-1	21700000
		28900000
		44900000
	shTSG101-2	39300000
		21500000
		20400000
HBsAg (OD450)	shCtrl		2.745	2.511	2.989
	shTSG101-1		2.454	2.062	2.077
	shTSG101-2		2.076	2.023	2.193
							panel B
panel D
		totalRNA	BACT		pgRNA	BACT
Cp value	shCtrl	16.71	18.11	shCtrl	17.75	18.64
		16.95	18.45		18.01	18.77
		16.9	18.31		17.35	18.32
	shTSG101-1	16.82	18.34	shTSG101-1	17.86	18.66
		16.63	18.3		17.82	18.69
		16.71	18.09		17.93	18.55
	shTSG101-2	16.71	18.18	shTSG101-2	17.46	18.37
		16.79	18.47		17.47	18.25
		16.61	18.03		18.09	18.75	panel E
panel G
		HBV-DNA
copies/ml	CTRL	10700000
		11800000
		12700000
	shTSG101-1	5510000					panel F
		5030000
		7560000
	shTSG101-2	5640000
		4040000
		7190000
HBsAg (OD450)	shCtrl		0.361	0.343	0.381
	shTSG101-1		0.249	0.271	0.265
	shTSG101-2		0.208	0.234	0.241
							panel I
panel H
		totalRNA	BACT		pgRNA	BACT
Cp value	CTRL	22.54	19.03	CTRL	23.14	19.08
		22.67	18.96		23.11	18.86
		22.64	19.14		23.53	18.93
	shTSG101-1	23.28	19.68	shTSG101-1	23.22	19.05
		23.26	19.53		23.89	19.34	panel J
		23.31	19.73		23.72	19.09
	shTSG101-2	23.27	19.81	shTSG101-2	24.33	19.71
		23.36	19.54		23.79	19.45
		23.47	19.84		23.88	19.48

## Sheet: S Fig 3
S Fig 3
panel A				panel D
	Dox (-)	Dox (+)
TSG101+CD63+ puncta count per cell	6	5
	13	7
	11	4
	17	7
panel B
	group	HBV-DNA
copies/ml	NC	5790000
		11000000
		10600000
	U18 (1 ug/ml)	7830000
		10600000
		7270000
	U18 (5 ug/ml)	1120000
		929000
		2600000
	U18 NC			U18 1UG/ML			U18 5UG/ML
HBsAg (OD450)	0.849	0.739	0.843	0.723	0.716	0.672	0.469	0.541	0.533
panel C
		BACT	pgRNA	total RNA
Cp value	NC	19.1	25.59	22.99
		19.26	25.73	23.03
		19.04	25.68	23.15
	U18 (1 ug/ml)	20.05	26.79	23.83
		20.12	26.66	23.85
		20.02	26.81	23.94
	U18 (5 ug/ml)	19.76	26.45	23.68
		19.83	26.32	23.78
		19.85	26.22	23.94
panel E
OD450	NC	3.225	3.027	3.191
	U18 (1μg/ml)	3.03	2.765	2.892
	U18 (5μg/ml)	3.196	3.087	2.866

## Sheet: S Fig 5
Figure S5
panel B						panel A
	shCtrl	shNEDD4-1	shNEDD4-2
copies/ml	24500000	13500000	10400000
	28300000	10400000	15300000
	27900000	16300000	17000000
	shCtrl	shNEDD4-1	shNEDD4-2
HBsAg (OD450)	2.013	1.421	1.359
	2.477	1.35	1.45
	2.063	1.193	1.106
panel C
		pgRNA	totalRNA	BACT		panel D
Cp value	shCtrl	18.54	15.84	17.86
		18.31	15.86	17.7
		18.59	15.89	17.85
	shNEDD4-1	19.12	16.02	18.24
		19.11	16.35	18.24
		19.13	16.51	18.44
	shNEDD4-2	17.74	15.02	17.12
		18.07	15.08	17.04
		18.08	15.22	17.08
panel E						panel M
	shCtrl	shNEDD4-1	shNEDD4-2
copies/ml	7300000	3200000	4040000
	10100000	5860000	5740000
	8200000	3730000	2280000
	shCtrl	shNEDD4-1	shNEDD4-2
HBsAg (OD450)	0.323	0.236	0.213
	0.321	0.224	0.254
	0.358	0.286	0.265
panel F
		pgRNA	BACT		totalRNA	BACT
Cp value	shCtrl	27.11	18.35		24.26	18.75
		27.48	18.39		23.91	18.51
		26.97	18.16		24.26	18.51
	shNEDD4-1	27.24	18.44		23.91	18.45
		27.07	17.9		24.88	19.24
		27.28	18.37		24.25	18.68
	shNEDD4-2	26.97	18.08		24.43	19.02
		27.48	18.36		24.29	18.47
		26.36	17.69		24.05	18.36
panel G
		NEDD4L	BACT
Cp value	shCtrl	26.64	19.42
		26.61	19.44
		26.76	19.29
	shNEDD4L-1	27.46	18.98
		27.55	18.98
		27.25	19.11
	shNEDD4L-2	28.98	20.19
		28.86	20.21
		28.96	20.3
panel H
	shCtrl	shNEDD4L-1	shNEDD4L-2
copies/ml	33000000	42900000	34300000
	35400000	29800000	31800000
	39100000	33900000	39700000
	shCtrl	shNEDD4-1	shNEDD4-2
HBsAg (OD450)	2	1.429	1.986
	1.712	1.885	1.873
	1.856	1.551	2.01
panel I
		pgRNA	totalRNA	BACT
Cp value	shCtrl	19.64	17.15	18.58
		19.56	17.18	18.47
		19.68	17.18	18.26
	shNEDD4L-1	18.92	16.57	18.05
		18.99	16.52	17.95
		19.01	16.64	17.98
	shNEDD4L-2	19.85	17.8	19.03
		19.88	17.74	18.95
		19.82	17.74	18.8
panel J
		BACT	NEDD4L
Cp value	shCtrl	29.03	20.05
		28.85	19.92
		28.83	19.91
	shNEDD4L-1	29.35	19.3
		29.2	19.44
		29.16	19.47
	shNEDD4L-2	30.66	20.49
		30.69	20.31
		29.75	20.13
panel K
	shCtrl	shNEDD4L-1	shNEDD4L-2
copies/ml	1940000	3440000	1440000
	3050000	2020000	3260000
	1500000	1270000	1330000
	shCtrl	shNEDD4-1	shNEDD4-2
HBsAg (OD450)	0.24	0.215	0.244
	0.215	0.209	0.16
	0.234	0.212	0.175
panel L
		pgRNA	totalRNA	BACT
Cp value	shCtrl	25.78	23.13	17.96
		25.65	23.14	17.86
		25.73	23.03	18
	shNEDD4L-1	26.6	23.76	18.73
		26.67	23.82	18.75
		26.52	23.74	18.54
	shNEDD4L-2	28.97	26.14	21
		28.47	26.06	21
		28.5	25.98	20.92
